# Supplementary material for: Post-Transcriptional Regulation of BCL2 mRNA by the RNA-Binding Protein ZFP36L1 in Malignant B Cells
Source: PLoS One. 2014 Jul 11;9(7):e102625. doi: 10.1371/journal.pone.0102625 (PMC4094554; doi:10.1371/journal.pone.0102625)
Supplement: Table S1 — Inferred target mRNAs for ZFP36 family members. (XLS) [file pone.0102625.s003.xls]

## Sheet: ZFP36_Class2_AREDs
Supplementary Table 1 Inferred target mRNAs for ZFP36 family members
Anti-apoptotic targets are highlighted in green
ZFP36_TARGETS				ZFP36L1 TARGETS					ZFP36L2 TARGETS
Gene_symbol	Description	MIC (strength)		Gene_symbol	Description	MIC (strength)			Gene_symbol	Description	MIC (strength)
DENND5A	DENN/MADD domain containing 5A	0.4452		LYRM7	Lyrm7 homolog (mouse)	0.34245			COPS8	COP9 constitutive photomorphogenic homolog subunit 8 (Arabidopsis)	0.49927
CEP170	centrosomal protein 170kDa	0.4251		ELAVL1	ELAV (embryonic lethal, abnormal vision, Drosophila)-like 1 (Hu antigen R)	0.32604			UHMK1	U2AF homology motif (UHM) kinase 1	0.36885
FAM216A	family with sequence similarity 216, member A	0.36358		SSX2IP	synovial sarcoma, X breakpoint 2 interacting protein	0.32215			GNG10	guanine nucleotide binding protein (G protein), gamma 10	0.36835
COPS8	COP9 constitutive photomorphogenic homolog subunit 8 (Arabidopsis)	0.35972		C1orf43	chromosome 1 open reading frame 43	0.30703			VMA21	VMA21 vacuolar H+-ATPase homolog (S. cerevisiae)	0.36822
VMA21	VMA21 vacuolar H+-ATPase homolog (S. cerevisiae)	0.35729		PFDN4	prefoldin subunit 4	0.30692			HSPA13	heat shock protein 70kDa family, member 13	0.36401
RNGTT	RNA guanylyltransferase and 5'-phosphatase	0.34358		TIFA	TRAF-interacting protein with forkhead-associated domain	0.30515			PPP2R5E	protein phosphatase 2, regulatory subunit B', epsilon isoform	0.36325
LYRM7	Lyrm7 homolog (mouse)	0.34156		BCL2	B-cell CLL/lymphoma 2	0.30487			BTF3L4	Basic transcription factor 3-like 4	0.35628
BNIP2	BCL2/adenovirus E1B 19kDa interacting protein 2	0.34106		CDC73	cell division cycle 73, Paf1/RNA polymerase II complex component, homolog (S. cerevisiae)	0.30418			ANKRD32	ankyrin repeat domain 32	0.35487
SLC4A7	solute carrier family 4, sodium bicarbonate cotransporter, member 7	0.3405		PIK3CD	phosphoinositide-3-kinase, catalytic, delta polypeptide	0.30411			ANLN	anillin, actin binding protein	0.34339
SV2A	synaptic vesicle glycoprotein 2A	0.33768		SEMA6A	sema domain, transmembrane domain (TM), and cytoplasmic domain, (semaphorin) 6A	0.30203			C1D	C1D nuclear receptor corepressor	0.33742
CDK14	cyclin-dependent kinase 14	0.33629		MSN	moesin	0.29983			STARD3NL	STARD3 N-terminal like	0.33568
XRCC5	X-ray repair complementing defective repair in Chinese hamster cells 5 (double-strand-break rejoining)	0.33377		FAM60A	family with sequence similarity 60, member A	0.2997			RBM25	RNA binding motif protein 25	0.33319
STXBP1	syntaxin binding protein 1	0.32825		TWIST1	twist homolog 1 (Drosophila)	0.29851			PNISR	PNN-interacting serine/arginine-rich protein	0.33249
EIF1B	Eukaryotic translation initiation factor 1B	0.32705		FAM169A	family with sequence similarity 169, member A	0.29772			USP46	ubiquitin specific peptidase 46	0.33212
ATPAF1	ATP synthase mitochondrial F1 complex assembly factor 1	0.32642		CLDND1	claudin domain containing 1	0.29713			STK39	serine threonine kinase 39	0.3321
NMT2	N-myristoyltransferase 2	0.32542		SNX1	sorting nexin 1	0.29464			RNGTT	RNA guanylyltransferase and 5'-phosphatase	0.33062
WDR3	WD repeat domain 3	0.32352		TBL1X	Transducin (beta)-like 1X-linked	0.29434			OCIAD1	OCIA domain containing 1	0.32974
ADO	2-aminoethanethiol (cysteamine) dioxygenase	0.32219		CPEB4	cytoplasmic polyadenylation element binding protein 4	0.29368			DNAJC24	DnaJ (Hsp40) homolog, subfamily C, member 24	0.32938
SLC25A32	solute carrier family 25 (mitochondrial folate carrier) , member 32	0.32147		HNRNPH3	heterogeneous nuclear ribonucleoprotein H3 (2H9)	0.2935			VBP1	von Hippel-Lindau binding protein 1	0.32875
MSN	moesin	0.32041		C19orf12	chromosome 19 open reading frame 12	0.29295			MERTK	c-mer proto-oncogene tyrosine kinase	0.32732
NCAPG	non-SMC condensin I complex, subunit G	0.31806		CIRBP	cold inducible RNA binding protein	0.29134			NMT2	N-myristoyltransferase 2	0.32542
MDH1	Malate dehydrogenase 1, NAD (soluble)	0.31794		MMGT1	membrane magnesium transporter 1	0.29116			OSMR	oncostatin M receptor	0.32409
OSTM1	osteopetrosis associated transmembrane protein 1	0.31769		DLAT	dihydrolipoamide S-acetyltransferase	0.29071			BNIP2	BCL2/adenovirus E1B 19kDa interacting protein 2	0.32371
CHN1	chimerin (chimaerin) 1	0.31655		C16orf87	chromosome 16 open reading frame 87	0.28994			KIF11	kinesin family member 11	0.32361
RNASEH1	Ribonuclease H1	0.31472		TXLNG	taxilin gamma	0.28971			FAM221A	family with sequence similarity 221, member A	0.32114
DENND5B	DENN/MADD domain containing 5B	0.31366		ENAH	Enabled homolog (Drosophila)	0.28924			ULK2	unc-51-like kinase 2 (C. elegans)	0.32026
ARL8B	ADP-ribosylation factor-like 8B	0.31336		ATPAF1	ATP synthase mitochondrial F1 complex assembly factor 1	0.28918			SNAPC1	small nuclear RNA activating complex, polypeptide 1, 43kDa	0.31982
PBK	PDZ binding kinase	0.31293		RFX7	regulatory factor X, 7	0.28849			FAM216A	family with sequence similarity 216, member A	0.31927
BCL2	B-cell CLL/lymphoma 2	0.31281		RNGTT	RNA guanylyltransferase and 5'-phosphatase	0.2871			KATNAL1	katanin p60 subunit A-like 1	0.31822
TMEM158	transmembrane protein 158 (gene/pseudogene)	0.30988		DMXL2	Dmx-like 2	0.28636			ZNF638	zinc finger protein 638	0.31769
ISM1	isthmin 1 homolog (zebrafish)	0.30789		CHN1	chimerin (chimaerin) 1	0.28506			PLD6	Phospholipase D family, member 6	0.31762
ASAP1	ArfGAP with SH3 domain, ankyrin repeat and PH domain 1	0.30536		CGGBP1	CGG triplet repeat binding protein 1	0.28476			JMJD1C	jumonji domain containing 1C	0.31634
C5orf25	chromosome 5 open reading frame 25	0.30402		ATP2A2	ATPase, Ca++ transporting, cardiac muscle, slow twitch 2	0.28367			KIF3A	kinesin family member 3A	0.31579
BMPR2	bone morphogenetic protein receptor, type II (serine/threonine kinase)	0.30335		PRKAR2A	protein kinase, cAMP-dependent, regulatory, type II, alpha	0.28334			FGD6	FYVE, RhoGEF and PH domain containing 6	0.31556
C19orf12	chromosome 19 open reading frame 12	0.30323		OPA1	optic atrophy 1 (autosomal dominant)	0.28273			MGAT2	mannosyl (alpha-1,6-)-glycoprotein beta-1,2-N-acetylglucosaminyltransferase	0.31542
CRIM1	Cysteine rich transmembrane BMP regulator 1 (chordin-like)	0.303		DOCK8	dedicator of cytokinesis 8	0.28266			HBEGF	heparin-binding EGF-like growth factor	0.3136
DZIP1	DAZ interacting protein 1	0.30279		HOMER1	homer homolog 1 (Drosophila)	0.28252			ATP2A2	ATPase, Ca++ transporting, cardiac muscle, slow twitch 2	0.31293
SFXN1	sideroflexin 1	0.30238		LOC389831	Uncharacterized LOC389831	0.28249			VEZT	vezatin, adherens junctions transmembrane protein	0.31292
C1orf43	chromosome 1 open reading frame 43	0.30176		FAF1	Fas (TNFRSF6) associated factor 1	0.28219			SLC4A7	solute carrier family 4, sodium bicarbonate cotransporter, member 7	0.31179
CEP41	centrosomal protein 41kDa	0.30049		RAD1	RAD1 homolog (S. pombe)	0.28172			IMPAD1	Inositol monophosphatase domain containing 1	0.31094
SLC2A3	solute carrier family 2 (facilitated glucose transporter), member 3	0.29983		SLC4A7	solute carrier family 4, sodium bicarbonate cotransporter, member 7	0.2816			NCAPG	non-SMC condensin I complex, subunit G	0.3106
UAP1	UDP-N-acteylglucosamine pyrophosphorylase 1	0.29941		RC3H2	ring finger and CCCH-type domains 2	0.28129			PPP1CB	Protein phosphatase 1, catalytic subunit, beta isozyme	0.30927
PRKAR2A	protein kinase, cAMP-dependent, regulatory, type II, alpha	0.2986		PSMG1	proteasome (prosome, macropain) assembly chaperone 1	0.28103			AGPS	alkylglycerone phosphate synthase	0.3087
GNG10	guanine nucleotide binding protein (G protein), gamma 10	0.29842		MDH1	Malate dehydrogenase 1, NAD (soluble)	0.281			TBL1X	Transducin (beta)-like 1X-linked	0.30845
FGFR1OP2	FGFR1 oncogene partner 2	0.29747		MYEF2	myelin expression factor 2	0.28082			SEMA3D	sema domain, immunoglobulin domain (Ig), short basic domain, secreted, (semaphorin) 3D	0.30797
LOC389831	Uncharacterized LOC389831	0.2956		RNASEH1	Ribonuclease H1	0.2805			HNRNPH3	heterogeneous nuclear ribonucleoprotein H3 (2H9)	0.3077
LPHN2	latrophilin 2	0.29544		CEP170	centrosomal protein 170kDa	0.27859			PBK	PDZ binding kinase	0.30701
MOXD1	monooxygenase, DBH-like 1	0.29514		MLLT11	myeloid/lymphoid or mixed-lineage leukemia (trithorax homolog, Drosophila); translocated to, 11	0.2784			CENPE	centromere protein E, 312kDa	0.30575
HNRNPH3	heterogeneous nuclear ribonucleoprotein H3 (2H9)	0.29506		DZIP3	DAZ interacting protein 3, zinc finger	0.27738			IL11	interleukin 11	0.3052
ETV1	ets variant 1	0.29505		NAP1L4	nucleosome assembly protein 1-like 4	0.27702			PRKAR2A	protein kinase, cAMP-dependent, regulatory, type II, alpha	0.30501
NIN	ninein (GSK3B interacting protein)	0.29488		SERTAD2	SERTA domain containing 2	0.27695			CCNE2	cyclin E2	0.30455
DCLRE1B	DNA cross-link repair 1B	0.29423		ADO	2-aminoethanethiol (cysteamine) dioxygenase	0.27642			CDKN2AIPNL	CDKN2A interacting protein N-terminal like	0.30432
SLC9A6	solute carrier family 9, subfamily A (NHE6, cation proton antiporter 6), member 6	0.29378		DSCC1	defective in sister chromatid cohesion 1 homolog (S. cerevisiae)	0.27624			WHSC1	Wolf-Hirschhorn syndrome candidate 1	0.30323
MLLT11	myeloid/lymphoid or mixed-lineage leukemia (trithorax homolog, Drosophila); translocated to, 11	0.29285		RPL15	Ribosomal protein L15	0.27558			RAB28	RAB28, member RAS oncogene family	0.30265
WHSC1	Wolf-Hirschhorn syndrome candidate 1	0.29223		ARL10	ADP-ribosylation factor-like 10	0.27555			HBS1L	HBS1-like (S. cerevisiae)	0.30223
CHSY1	chondroitin sulfate synthase 1	0.29105		CDK14	cyclin-dependent kinase 14	0.27514			GPR126	G protein-coupled receptor 126	0.30177
ELAVL1	ELAV (embryonic lethal, abnormal vision, Drosophila)-like 1 (Hu antigen R)	0.29073		RMI1	RMI1, RecQ mediated genome instability 1, homolog (S. cerevisiae)	0.2739			CRIM1	Cysteine rich transmembrane BMP regulator 1 (chordin-like)	0.30145
ENTPD4	ectonucleoside triphosphate diphosphohydrolase 4	0.29004		RNF145	Ring finger protein 145	0.2739			RNF138	ring finger protein 138, E3 ubiquitin protein ligase	0.30002
RBM25	RNA binding motif protein 25	0.28966		C21orf91	chromosome 21 open reading frame 91	0.27295			CENPQ	centromere protein Q	0.2999
DNAJC24	DnaJ (Hsp40) homolog, subfamily C, member 24	0.28727		UBL5	ubiquitin-like 5	0.27094			PTBP1	Polypyrimidine tract binding protein 1	0.29902
ZAK	sterile alpha motif and leucine zipper containing kinase AZK	0.28647		CCNE2	cyclin E2	0.27063			RRM2B	ribonucleotide reductase M2 B (TP53 inducible)	0.2985
PIK3CD	phosphoinositide-3-kinase, catalytic, delta polypeptide	0.28578		IGF2BP1	Insulin-like growth factor 2 mRNA binding protein 1	0.27029			FDX1	ferredoxin 1	0.29843
MAP4	microtubule-associated protein 4	0.28549		MBD4	methyl-CpG binding domain protein 4	0.27013			DENND5B	DENN/MADD domain containing 5B	0.29811
GLS	glutaminase	0.28521		ZCCHC10	zinc finger, CCHC domain containing 10	0.27007			RPS6KB1	ribosomal protein S6 kinase, 70kDa, polypeptide 1	0.29574
OPA1	optic atrophy 1 (autosomal dominant)	0.28197		LSM11	LSM11, U7 small nuclear RNA associated	0.26991			ARHGAP29	Rho GTPase activating protein 29	0.29541
VBP1	von Hippel-Lindau binding protein 1	0.2817		BNIP2	BCL2/adenovirus E1B 19kDa interacting protein 2	0.26931			ASAP1	ArfGAP with SH3 domain, ankyrin repeat and PH domain 1	0.29531
ARL10	ADP-ribosylation factor-like 10	0.28118		PDHX	pyruvate dehydrogenase complex, component X	0.26922			ZMYM6	zinc finger, MYM-type 6	0.29487
JMJD1C	jumonji domain containing 1C	0.27958		KCTD15	Potassium channel tetramerisation domain containing 15	0.26879			CEP170	centrosomal protein 170kDa	0.29375
OSBPL11	Oxysterol binding protein-like 11	0.27856		KIF3A	kinesin family member 3A	0.26847			EFEMP1	EGF containing fibulin-like extracellular matrix protein 1	0.29325
PLD6	Phospholipase D family, member 6	0.27786							CHSY1	chondroitin sulfate synthase 1	0.29309
CENPE	centromere protein E, 312kDa	0.27756							SFXN1	sideroflexin 1	0.29304
CXCR4	chemokine (C-X-C motif) receptor 4	0.27732							SPIN4	spindlin family, member 4	0.29296
SSX2IP	synovial sarcoma, X breakpoint 2 interacting protein	0.27731							DCAF17	DDB1 and CUL4 associated factor 17	0.29259
F2R	coagulation factor II (thrombin) receptor	0.27719							EDNRA	endothelin receptor type A	0.29211
DCAF17	DDB1 and CUL4 associated factor 17	0.27559							NRXN3	neurexin 3	0.2918
C21orf91	chromosome 21 open reading frame 91	0.27539							GEMIN5	gem (nuclear organelle) associated protein 5	0.29167
MGAT2	mannosyl (alpha-1,6-)-glycoprotein beta-1,2-N-acetylglucosaminyltransferase	0.27517							BCL10	B-cell CLL/lymphoma 10	0.29114
IMPAD1	Inositol monophosphatase domain containing 1	0.27443							BIRC3	baculoviral IAP repeat containing 3	0.29082
STC1	stanniocalcin 1	0.27357							FAM169A	family with sequence similarity 169, member A	0.28972
CUL5	cullin 5	0.27346							SLC2A3	solute carrier family 2 (facilitated glucose transporter), member 3	0.28961
PER3	period homolog 3 (Drosophila)	0.27292							DCLRE1B	DNA cross-link repair 1B	0.28924
LRRC49	leucine rich repeat containing 49	0.27279							LMNB2	lamin B2	0.28889
HSPA13	heat shock protein 70kDa family, member 13	0.2725							LRRC49	leucine rich repeat containing 49	0.2883
MRPL3	mitochondrial ribosomal protein L3	0.27241							LTBP2	latent transforming growth factor beta binding protein 2	0.28778
LTBP2	latent transforming growth factor beta binding protein 2	0.27165							BMPR2	bone morphogenetic protein receptor, type II (serine/threonine kinase)	0.28759
IGF2BP1	Insulin-like growth factor 2 mRNA binding protein 1	0.27156							RRM2	ribonucleotide reductase M2	0.28759
PDE4B	phosphodiesterase 4B, cAMP-specific	0.27112							CLDND1	claudin domain containing 1	0.28742
S100PBP	S100P binding protein	0.27091							LYRM7	Lyrm7 homolog (mouse)	0.28709
ZNF738	zinc finger protein 738	0.27057							DESI2	desumoylating isopeptidase 2	0.28701
GCNT2	glucosaminyl (N-acetyl) transferase 2, I-branching enzyme (I blood group)	0.27049							PIK3CD	phosphoinositide-3-kinase, catalytic, delta polypeptide	0.28647
RAP2A	RAP2A, member of RAS oncogene family	0.27034							NEK6	NIMA (never in mitosis gene a)-related kinase 6	0.28621
ACTL6A	actin-like 6A	0.26975							GABARAPL1	GABA(A) receptor-associated protein like 1	0.28565
CHEK2	checkpoint kinase 2	0.26973							WDFY3	WD repeat and FYVE domain containing 3	0.28463
PTAR1	protein prenyltransferase alpha subunit repeat containing 1	0.26913							DMXL2	Dmx-like 2	0.28352
FBXL7	F-box and leucine-rich repeat protein 7	0.26912							TWF1	Twinfilin, actin-binding protein, homolog 1 (Drosophila)	0.28342
RAD17	RAD17 homolog (S. pombe)	0.26906							ZNF718	zinc finger protein 718	0.28339
ZNF827	Zinc finger protein 827	0.26899							WDR67	WD repeat domain 67	0.28333
									DENND5A	DENN/MADD domain containing 5A	0.28278
									SERTAD2	SERTA domain containing 2	0.2824
									GPR37	G protein-coupled receptor 37 (endothelin receptor type B-like)	0.28148
									ZNF738	zinc finger protein 738	0.28085
									TXNRD1	thioredoxin reductase 1	0.28081
									AGK	acylglycerol kinase	0.28042
									GALC	galactosylceramidase	0.27926
									MDH1	Malate dehydrogenase 1, NAD (soluble)	0.27884
									SLC16A9	solute carrier family 16, member 9 (monocarboxylic acid transporter 9)	0.27872
									LAPTM5	lysosomal protein transmembrane 5	0.27838
									LYSMD2	LysM, putative peptidoglycan-binding, domain containing 2	0.27801
									MYO19	myosin XIX	0.27797
									SLC35F5	solute carrier family 35, member F5	0.27756
									ASPH	aspartate beta-hydroxylase	0.27739
									XRCC5	X-ray repair complementing defective repair in Chinese hamster cells 5 (double-strand-break rejoining)	0.27699
									NOTCH2	notch 2	0.27694
									TXNDC9	thioredoxin domain containing 9	0.27693
									PJA2	praja ring finger 2, E3 ubiquitin protein ligase	0.27688
									ZAK	sterile alpha motif and leucine zipper containing kinase AZK	0.27681
									CUL5	cullin 5	0.27657
									OTUD6B	OTU domain containing 6B	0.27644
									CYFIP1	cytoplasmic FMR1 interacting protein 1	0.27609
									MAP4	microtubule-associated protein 4	0.27577
									WDYHV1	WDYHV motif containing 1	0.27561
									HDAC1	histone deacetylase 1	0.27556
									ANKRD50	ankyrin repeat domain 50	0.27549
									CD55	CD55 molecule, decay accelerating factor for complement (Cromer blood group)	0.27532
									DRAP1	DR1-associated protein 1 (negative cofactor 2 alpha)	0.27478
									WDR3	WD repeat domain 3	0.27475
									VGLL3	vestigial like 3 (Drosophila)	0.27461
									ZC3H12C	zinc finger CCCH-type containing 12C	0.27453
									DZIP3	DAZ interacting protein 3, zinc finger	0.27451
									TRAF3IP3	TRAF3 interacting protein 3	0.27442
									ZCCHC10	zinc finger, CCHC domain containing 10	0.27433
									ZNF827	Zinc finger protein 827	0.27432
									BRD2	bromodomain containing 2	0.27396
									RFX7	regulatory factor X, 7	0.27366
									CCDC14	coiled-coil domain containing 14	0.27353
									ACSL4	acyl-CoA synthetase long-chain family member 4	0.2733
									ENAH	Enabled homolog (Drosophila)	0.27296
									MB21D2	Mab-21 domain containing 2	0.27288
									FGFR1OP2	FGFR1 oncogene partner 2	0.27267
									MACF1	microtubule-actin crosslinking factor 1	0.27266
									OPA1	optic atrophy 1 (autosomal dominant)	0.27254
									LOC339535	uncharacterized LOC339535	0.27182
									ITSN1	intersectin 1 (SH3 domain protein)	0.27165
									GNG4	guanine nucleotide binding protein (G protein), gamma 4	0.27146
									C21orf91	chromosome 21 open reading frame 91	0.27102
									ENPP4	ectonucleotide pyrophosphatase/phosphodiesterase 4 (putative)	0.27094
									BAZ1A	bromodomain adjacent to zinc finger domain, 1A	0.27083
									FBXL7	F-box and leucine-rich repeat protein 7	0.2706
									MOXD1	monooxygenase, DBH-like 1	0.27033
									GCNT2	glucosaminyl (N-acetyl) transferase 2, I-branching enzyme (I blood group)	0.27019
									ZNF185	zinc finger protein 185 (LIM domain)	0.27017
									LOC550643	uncharacterized LOC550643	0.26996
									TTF2	transcription termination factor, RNA polymerase II	0.26969
									PPP4R1	protein phosphatase 4, regulatory subunit 1	0.26953
									SLC9A6	solute carrier family 9, subfamily A (NHE6, cation proton antiporter 6), member 6	0.26949
									RNASEH1	Ribonuclease H1	0.26949
									THAP10	THAP domain containing 10	0.26922
									RNF146	ring finger protein 146	0.26921
									PIK3CG	phosphoinositide-3-kinase, catalytic, gamma polypeptide	0.26918
									DSCC1	defective in sister chromatid cohesion 1 homolog (S. cerevisiae)	0.26895
