# Supplementary material for: Post-Transcriptional Regulation of BCL2 mRNA by the RNA-Binding Protein ZFP36L1 in Malignant B Cells
Source: PLoS One. 2014 Jul 11;9(7):e102625. doi: 10.1371/journal.pone.0102625 (PMC4094554; doi:10.1371/journal.pone.0102625)
Supplement: Table S2 — Enrichment of Gene Ontology terms (Biological Process) in inferred ZFP36 family target mRNAs. (XLS) [file pone.0102625.s004.xls]

## Sheet: Sheet1
Supplementary Table 2 Enrichment of Gene Ontology terms (Biological Process) in inferred ZFP36 family target mRNAs
Only the top 10 gene set entries are shown
Gene Set Name	# Genes in Gene Set (K)	Description	Genes in Overlap	# Genes in Overlap (k)	k/K	p-value	FDR q-value
SIGNAL_TRANSDUCTION	1634	Genes annotated by the GO term GO:0007165. The cascade of processes by which a signal interacts with a receptor, causing a change in the level or activity of a second messenger or other downstream target, and ultimately effecting a change in the functioning of the cell.	ZAK, NOTCH2, CHEK2, RAD17, RAD1, NEK6, BCL10, BIRC3, FAF1, F2R, CXCR4, FGD6, EDNRA, HOMER1, ARHGAP29, PRKAR2A, MERTK, STC1, LTBP2, GNG4, GPR37, PIK3CG, BMPR2, OSMR, ACTL6A, HBS1L, HBEGF, TBL1X, RAP2A, RPS6KB1	30	0.0184	5.92e-10	4.88e-07
REGULATION_OF_CELL_CYCLE	182	Genes annotated by the GO term GO:0051726. Any process that modulates the rate or extent of progression through the cell cycle.	ZAK, NOTCH2, CHEK2, RAD17, RAD1, NEK6, CUL5, UHMK1, CCNE2, ANLN	10	0.0549	2.66e-08	9.14e-06
CELL_DEVELOPMENT	577	Genes annotated by the GO term GO:0048468. The process whose specific outcome is the progression of the cell over time, from its formation to the mature structure. Cell development does not include the steps involved in committing a cell to a specific fate.	ZAK, NOTCH2, CHEK2, RAD17, BIRC3, FAF1, F2R, CXCR4, FGD6, UHMK1, OPA1, HDAC1, BNIP2, MYEF2, CYFIP1, NRXN3, CENPE	16	0.0277	3.33e-08	9.14e-06
CELL_CYCLE_GO_0007049	315	Genes annotated by the GO term GO:0007049. The progression of biochemical and morphological phases and events that occur in a cell during successive cell replication or nuclear replication events. Canonically, the cell cycle comprises the replication and segregation of genetic material followed by the division of the cell, but in endocycles or syncytial cells nuclear replication or nuclear divisi…	ZAK, NOTCH2, CHEK2, RAD17, RAD1, NEK6, CUL5, UHMK1, CCNE2, ANLN, CENPE, KIF11	12	0.0381	6.2e-08	1.28e-05
NEGATIVE_REGULATION_OF_CELLULAR_PROCESS	646	Genes annotated by the GO term GO:0048523. Any process that stops, prevents or reduces the frequency, rate or extent of cellular processes, those that are carried out at the cellular level, but are not necessarily restricted to a single cell. For example, cell communication occurs among more than one cell, but occurs at the cellular level.	ZAK, NOTCH2, RAD17, BCL10, BIRC3, FAF1, CUL5, UHMK1, BCL2, OPA1, HDAC1, BNIP2, TWIST1, DRAP1, SERTAD2, IL11	16	0.0248	1.54e-07	2.54e-05
NEGATIVE_REGULATION_OF_BIOLOGICAL_PROCESS	677	Genes annotated by the GO term GO:0048519. Any process that stops, prevents or reduces the frequency, rate or extent of a biological process. Biological processes are regulated by many means; examples include the control of gene expression, protein modification or interaction with a protein or substrate molecule.	ZAK, NOTCH2, RAD17, BCL10, BIRC3, FAF1, CUL5, UHMK1, BCL2, OPA1, HDAC1, BNIP2, TWIST1, DRAP1, SERTAD2, IL11	16	0.0236	2.88e-07	3.96e-05
REGULATION_OF_APOPTOSIS	341	Genes annotated by the GO term GO:0042981. Any process that modulates the occurrence or rate of cell death by apoptosis.	ZAK, NOTCH2, CHEK2, RAD17, BIRC3, FAF1, CXCR4, UHMK1, OPA1, HDAC1, BNIP2, MYEF2	11	0.0323	1.14e-06	0.000116
REGULATION_OF_PROGRAMMED_CELL_DEATH	342	Genes annotated by the GO term GO:0043067. Any process that modulates the frequency, rate or extent of programmed cell death, cell death resulting from activation of endogenous cellular processes.	ZAK, NOTCH2, CHEK2, BCL10, BIRC3, F2R, CUL5, BCL2, OPA1, HDAC1, BNIP2	11	0.0322	1.17e-06	0.000116
INTRACELLULAR_SIGNALING_CASCADE	667	Genes annotated by the GO term GO:0007242. A series of reactions within the cell that occur as a result of a single trigger reaction or compound.	ZAK, NOTCH2, CHEK2, RAD17, RAD1, NEK6, BCL10, FAF1, F2R, CXCR4, FGD6, EDNRA, HOMER1, ARHGAP29, PRKAR2A	15	0.0225	1.26e-06	0.000116
APOPTOSIS_GO	431	Genes annotated by the GO term GO:0006915. A form of programmed cell death induced by external or internal signals that trigger the activity of proteolytic caspases, whose actions dismantle the cell and result in cell death. Apoptosis begins internally with condensation and subsequent fragmentation of the cell nucleus (blebbing) while the plasma membrane remains intact. Other characteristics of a…	ZAK, NOTCH2, CHEK2, BCL10, BIRC3, F2R, CXCR4, CUL5, BCL2, OPA1, HDAC1, BNIP2	12	0.0278	1.72e-06	0.000132
